# Supplementary material for: Measles Immunity Status of Greek Population after the Outbreak in 2017–2018: Results from a Seroprevalence National Survey
Source: Vaccines (Basel). 2023 Jul 9;11(7):1220. doi: 10.3390/vaccines11071220 (PMC10385097; doi:10.3390/vaccines11071220)
Supplement: Supplementary file 1 [file vaccines-11-01220-s001.zip]

Archive with 1 entries (1 files):
- vaccines-2470550-supplementary.pdf
